# Supplementary material for: Dysregulated glial genes in Alzheimer's disease are essential for homeostatic plasticity: Evidence from integrative epigenetic and single cell analyses
Source: Aging Cell. 2023 Sep 15;22(11):e13989. doi: 10.1111/acel.13989 (PMC10652298; doi:10.1111/acel.13989)
Supplement: Supplementary file 3 — Table S1. [file ACEL-22-e13989-s003.xlsx]

## Sheet: AD_sc_chipseq_genes_same_sign
Table S1. DEGs Have the Same Sign in Coefficient Aβ and Log Fold Change.
	symbol	Coefficient	FDR	Class	IndModel.FC	IndModel.adj.pvals	cell_type
0	FUT2	-0.0260566	0.0471426	Other	-0.769974	1.2e-11	Ex
1	FOLH1	0.0252654	0.028833	Enhancer	0.69836	0.00147116	Ex
2	TCTEX1D1	-0.0190827	0.0242021	Promoter	-0.649475	8.94e-25	Ex
3	ABRACL	-0.0191357	0.0118247	Promoter	-0.643882	2.23e-61	Ex
4	SLC16A6	-0.0252545	0.0156052	Promoter	-0.641488	2.43e-16	Ex
5	CYR61	-0.0156087	0.0451131	Promoter	-0.611029	4.83e-25	Ex
6	HES4	-0.0238523	0.0301424	Promoter	-0.573402	4.34e-46	Ex
7	CNDP1	0.0330498	0.00666996	Enhancer	0.55013	1.21e-05	Ex
8	DRC1	-0.0257219	0.0452188	Promoter	-0.534617	3.12e-20	Ex
9	ADORA2B	-0.0213934	0.0369342	Promoter	-0.523734	5.55e-05	Ex
10	CD109	-0.0264401	0.0150541	Promoter	-0.512756	1.22e-14	Ex
11	TCEAL2	-0.0209891	0.0210939	Promoter	-0.495528	1.02e-179	Ex
12	PRSS35	-0.0182894	0.023048	Promoter	-0.436373	0.00547924	Ex
13	SUN2	0.0115574	0.0471426	Promoter	0.428413	0.00143403	Ex
14	ARSG	-0.0252545	0.0156052	Promoter	-0.428066	1.54e-65	Ex
15	TTYH2	0.0208321	0.017326	Enhancer	0.404177	0.000207197	Ex
16	SUB1	-0.0123513	0.0268403	Promoter	-0.39916	8.88e-146	Ex
17	GPR161	-0.0137742	0.035171	Promoter	-0.398832	7.51e-25	Ex
18	NIPSNAP3B	-0.0185141	0.0198196	Promoter	-0.387476	5.73e-43	Ex
19	BDNF	-0.0291374	0.034484	Other	-0.380487	3.88e-30	Ex
20	TJAP1	0.0139387	0.0198196	Enhancer	0.380243	9.21e-05	Ex
21	CYS1	-0.0199895	0.0451131	Promoter	-0.351291	2.66e-09	Ex
22	DAW1	-0.031333	0.0156052	Promoter	-0.309255	2.52e-17	Ex
23	ATAD2	-0.0129762	0.0470053	Promoter	-0.301575	1.62e-59	Ex
24	UBXN10	-0.0186942	0.0438891	Enhancer	-0.292785	2.19e-07	Ex
25	ZNF496	-0.0091665	0.0361596	Promoter	-0.285404	5.3e-31	Ex
26	ENO4	-0.0145113	0.0156052	Promoter	-0.28293	5.68e-17	Ex
27	MFSD7	-0.0245459	0.0228184	Promoter	-0.279804	0.0072399	Ex
28	DLG2	0.0201522	0.0370884	Promoter	0.262001	1.86e-134	Ex
29	C11orf58	-0.0228557	0.00989512	Other	-0.259325	1.3e-122	Ex
30	PGM1	-0.0127702	0.0482882	Promoter	-0.258651	1.4e-34	Ex
31	SVIL	-0.0245152	0.0437226	Promoter	-0.258147	3.07e-24	Ex
32	TNK2	0.00946722	0.0165471	Promoter	0.25814	9.07e-09	Ex
33	TTC9	-0.0204894	0.0336487	Other	-0.25778	2.4e-21	Ex
34	SOX6	-0.0198048	0.0268315	Other	-0.256143	6.34e-20	Ex
35	ABRACL	-0.0191357	0.0118247	Promoter	-0.591682	0.000663396	In
36	SH2D5	-0.0157716	0.0320382	Other	-0.560013	0.000382176	In
37	TCEAL2	-0.0209891	0.0210939	Promoter	-0.489654	8.5e-22	In
38	PARVA	-0.0227147	0.0224586	Promoter	-0.485611	1.58e-06	In
39	JAK3	-0.0322336	0.0156052	Promoter	-0.45163	0.00375081	In
40	TPD52L1	-0.0175972	0.0384597	Promoter	-0.430145	1.21e-07	In
41	NIPSNAP3B	-0.0185141	0.0198196	Promoter	-0.414849	0.000176739	In
42	SUB1	-0.0123513	0.0268403	Promoter	-0.41273	6.88e-15	In
43	ZNF496	-0.0091665	0.0361596	Promoter	-0.350103	1.94e-06	In
44	TNFRSF21	-0.0167656	0.0319706	Promoter	-0.271792	0.00383888	In
45	SEPT11	-0.0128793	0.0241925	Promoter	-0.506117	0.00786767	Ast
46	LRRC3B	-0.0251591	0.0200093	Other	-0.35599	0.00730386	Ast
47	HES4	-0.0238523	0.0301424	Promoter	-2.82629	0.000601945	Oli
48	E2F1	0.014882	0.0370884	Enhancer	1.41057	0.00015566	Oli
49	TNFRSF21	-0.0167656	0.0319706	Promoter	-0.892123	0.00163038	Oli
50	GPM6A	-0.0200118	0.0201841	Promoter	-0.70795	1.11e-09	Oli
51	NRG3	-0.0215827	0.0241925	Promoter	-0.583319	9.21e-06	Oli
52	DUSP7	0.012284	0.0201625	Promoter	0.494003	0.000271731	Oli
53	OLIG1	0.0198311	0.0250549	Other	0.460019	2.61e-20	Oli
54	SOX10	0.0191278	0.023048	Other	0.406397	1.17e-12	Oli
55	SLC6A9	0.0191004	0.0495027	Enhancer	0.389216	7.47e-05	Oli
56	SPP1	0.0213458	0.0325141	Enhancer	0.382579	3.15e-34	Oli
57	LARP6	0.010702	0.0356777	Promoter	0.341482	9.16e-11	Oli
58	HTRA1	0.0157236	0.041731	Enhancer	0.318374	9.27e-13	Oli
59	TMED10	0.0164018	0.0393663	Enhancer	0.309545	2.11e-07	Oli
60	SUN2	0.0115574	0.0471426	Promoter	0.28453	2.86e-15	Oli
61	TMEM258	0.00911198	0.0243509	Enhancer	0.283689	5.2e-05	Oli
62	CCP110	0.0118761	0.0198196	Enhancer	0.280095	2.46e-14	Oli
63	QDPR	0.0176289	0.0243509	Enhancer	0.267293	2.22e-25	Oli
64	CEP97	0.0224057	0.0482882	Enhancer	0.265221	1.91e-05	Oli
65	OLIG1	0.0198311	0.0250549	Other	0.595102	3.32e-13	Opc
66	TMEM2	-0.0119655	0.0300734	Promoter	-1.76526	1.27e-06	Mic
67	RORA	-0.0197858	0.0136055	Promoter	-1.58757	1.91e-05	Mic
68	SPP1	0.0213458	0.0325141	Enhancer	1.10272	8.89e-11	Mic
