# Supplementary material for: Dysregulated glial genes in Alzheimer's disease are essential for homeostatic plasticity: Evidence from integrative epigenetic and single cell analyses
Source: Aging Cell. 2023 Sep 15;22(11):e13989. doi: 10.1111/acel.13989 (PMC10652298; doi:10.1111/acel.13989)
Supplement: Supplementary file 4 — Table S2. [file ACEL-22-e13989-s002.xlsx]

## Sheet: AD_sc_chipseq_genes_different_s
Table S2. DEGs Have Different Signs in Coefficient Aβ and Log Fold Change.
	symbol	Coefficient	FDR	Class	IndModel.FC	IndModel.adj.pvals	cell_type
0	CNDP2	0.0228003	0.00790392	Other	-0.273515	2.6e-37	Ex
1	PRR5L	0.0269776	0.0156052	Enhancer	-0.444127	2.52e-08	Ex
2	SH3TC2	0.0243914	0.0198196	Enhancer	-0.273958	3.99e-05	Ex
3	RAP2B	-0.0109178	0.0210939	Promoter	0.339961	2.79e-07	Ex
4	GRHPR	0.0178184	0.0221	Other	-0.417653	1.78e-39	Ex
5	RHOU	0.0155162	0.0221132	Promoter	-0.458132	3.83e-13	Ex
6	RTKN	0.0177315	0.0250549	Promoter	-0.493086	0.00101147	Ex
7	BHLHB9	-0.0216683	0.0291231	Promoter	0.26282	8.05e-11	Ex
8	LRRIQ1	-0.0277704	0.0320308	Promoter	0.307022	2.57e-09	Ex
9	RTN4	0.0151915	0.0341722	Enhancer	-0.336865	8.63e-152	Ex
10	MTMR4	0.00976384	0.0367576	Promoter	-0.417674	7.38e-83	Ex
11	SEPT4	0.00976384	0.0367576	Promoter	-0.293492	8.56e-34	Ex
12	SLCO1A2	0.0262583	0.0424252	Promoter	-0.285824	0.000284178	Ex
13	MED8	0.00939051	0.0443996	Other	-0.330797	3.03e-30	Ex
14	DZIP1L	-0.0123733	0.0451131	Promoter	0.490109	0.00750965	Ex
15	EBNA1BP2	0.0211842	0.0462187	Other	-0.380832	4.55e-47	Ex
16	PARD3	-0.022133	0.04672	Other	0.271959	6.23e-08	Ex
17	CCNE2	0.0121434	0.0472105	Promoter	-0.41039	0.000578943	Ex
18	MAP6D1	0.0155891	0.0198196	Other	-0.322986	0.000685149	In
19	NLN	0.0233925	0.0245084	Enhancer	-0.44904	2.13e-07	In
20	RTN4	0.0151915	0.0341722	Enhancer	-0.285301	3.7e-26	In
21	STPG1	0.017725	0.0350091	Enhancer	-0.417336	0.0033414	In
22	KIF6	0.0246826	0.0462187	Other	-0.327654	3.17e-06	In
23	UBE4B	0.0257062	0.0482882	Enhancer	-0.267626	2.21e-13	In
24	ZNF408	0.0096951	0.0497164	Promoter	-0.397061	0.00346204	In
25	PEX5L	0.022937	0.0382285	Enhancer	-0.553624	0.00411171	Ast
26	SH3TC2	0.0243914	0.0198196	Enhancer	-0.252509	7.7e-05	Oli
27	PIK3C2B	0.0170951	0.0211918	Enhancer	-0.256521	0.000500567	Oli
28	TSPAN19	-0.0277704	0.0320308	Promoter	0.957656	0.000109929	Oli
29	TPD52L1	-0.0175972	0.0384597	Promoter	1.44485	2.21e-12	Oli
30	LDLRAD4	0.0165762	0.0393663	Promoter	-0.250124	0.000386696	Oli
